# Supplementary material for: Isolation and Structure Determination of New Pyrones from Dictyostelium spp. Cellular Slime Molds Coincubated with Pseudomonas spp
Source: Molecules. 2024 May 5;29(9):2143. doi: 10.3390/molecules29092143 (PMC11085369; doi:10.3390/molecules29092143)
Supplement: Supplementary file 1 [file molecules-29-02143-s001.zip]

Archive with 1 entries (1 files):
- molecules-2988940-supplementary.pdf
